# Supplementary material for: Optimizing Infrazygomatic Miniscrew Insertion Parameters: Systematic Review and Meta-Regression Analysis of Bone Thickness by Insertion Height, Angulation, and Anatomical Position
Source: J Clin Med. 2025 Jun 5;14(11):4005. doi: 10.3390/jcm14114005 (PMC12156382; doi:10.3390/jcm14114005)
Supplement: Supplementary file 1 [file jcm-14-04005-s001.zip]

Archive with 1 entries (1 files):
- jcm-3654906-suplementary.pdf
